# Supplementary material for: Uncitermes almeriae, a new termite species from Amazonia (Isoptera, Termitidae, Syntermitinae)
Source: Zookeys. 2016 Jun 2;(595):1–6. doi: 10.3897/zookeys.595.8626 (PMC4926687; doi:10.3897/zookeys.595.8626)
Supplement: XML Treatment for Uncitermes almeriae [file zookeys.595.8626-treatment1.xml]

<!DOCTYPE tp:taxon-treatment
  PUBLIC "-//TaxonX//DTD Taxonomic Treatment Publishing DTD v0 20100105//EN" "tax-treatment-NSO.dtd">
<tp:taxon-treatment xmlns:tp="http://www.plazi.org/taxpub"><tp:treatment-meta><kwd-group><label>Taxon classification</label><kwd><named-content content-type="kingdom">Animalia</named-content></kwd><kwd><named-content content-type="order">Isoptera</named-content></kwd><kwd><named-content content-type="family">Termitidae</named-content></kwd></kwd-group><mixed-citation publication-type="journal"><person-group><name><surname>Carrijo</surname><given-names>Tiago F.</given-names></name><name><surname>Constantini</surname><given-names>Joice P.</given-names></name><name><surname>Scheffrahn</surname><given-names>Rudolf H.</given-names></name></person-group><article-title><italic><tp:taxon-name><tp:taxon-name-part taxon-name-part-type="genus">Uncitermes</tp:taxon-name-part> <tp:taxon-name-part taxon-name-part-type="species">almeriae</tp:taxon-name-part></tp:taxon-name></italic>, a new termite species from Amazonia (<tp:taxon-name><tp:taxon-name-part taxon-name-part-type="order">Isoptera</tp:taxon-name-part></tp:taxon-name>, <tp:taxon-name><tp:taxon-name-part taxon-name-part-type="family">Termitidae</tp:taxon-name-part></tp:taxon-name>, <tp:taxon-name><tp:taxon-name-part taxon-name-part-type="subfamily">Syntermitinae</tp:taxon-name-part></tp:taxon-name>)</article-title><source>Zookeys</source><day>2</day><month>6</month><year>2016</year><volume>2016</volume><issue>595</issue><fpage>1</fpage><lpage>6</lpage><pub-id pub-id-type="doi">10.3897/zookeys.595.8626</pub-id></mixed-citation></tp:treatment-meta><tp:nomenclature><tp:taxon-name>
            <tp:taxon-name-part taxon-name-part-type="genus">Uncitermes</tp:taxon-name-part>
            <tp:taxon-name-part taxon-name-part-type="species">almeriae</tp:taxon-name-part>
            <object-id xmlns:xlink="http://www.w3.org/1999/xlink" content-type="zoobank" xlink:type="simple">http://zoobank.org/093682C6-EDDD-4E9E-9155-43439AB1AB0C</object-id>
          </tp:taxon-name><tp:taxon-authority>Carrijo</tp:taxon-authority><tp:taxon-status xmlns:xlink="http://www.w3.org/1999/xlink" xlink:type="simple">sp. n.</tp:taxon-status></tp:nomenclature><tp:treatment-sec sec-type="type locality"><title>Type-locality.</title><p>ECUADOR. Orellana: Francisco de Orellana, Yasuni National Park, -0.6717, -76.3979.</p></tp:treatment-sec><tp:treatment-sec sec-type="materials"><title>Holotype.</title><p>Soldier. 31.v.2011, R.H.Scheffrahn col., <named-content xmlns:xlink="http://www.w3.org/1999/xlink" content-type="dwc:institutional_code" xlink:type="simple">MZUSP</named-content> 23117.</p><!--PageBreak--></tp:treatment-sec><tp:treatment-sec sec-type="materials"><title>Paratypes.</title><p>ECUADOR. <bold><named-content xmlns:xlink="http://www.w3.org/1999/xlink" content-type="dwc:institutional_code" xlink:type="simple">MZUSP</named-content> 23117</bold>, same sample of holotype (2 soldiers, 13 workers); <bold><named-content xmlns:xlink="http://www.w3.org/1999/xlink" content-type="dwc:institutional_code" xlink:type="simple">UF</named-content> EC1066</bold>, same sample of holotype (16 soldiers, 20 workers); <bold><named-content xmlns:xlink="http://www.w3.org/1999/xlink" content-type="dwc:institutional_code" xlink:type="simple">UF</named-content> EC1000</bold>, same data of holotype (8 soldiers, 16 workers); PERU. <bold><named-content xmlns:xlink="http://www.w3.org/1999/xlink" content-type="dwc:institutional_code" xlink:type="simple">UF</named-content> PU311</bold>, 21 km South of Ciudad Constitución,<named-content xmlns:xlink="http://www.w3.org/1999/xlink" content-type="dwc:verbatimCoordinates" xlink:type="simple"><named-content content-type="geo-json" specific-use="{&#34;type&#34;:&#34;Point&#34;,&#34;coordinates&#34;:[-75.02859,-10.04915]}" xlink:type="simple">-10.04915, -75.02859</named-content></named-content>, 27.v.2014, R.H.Scheffrahn col. (17 soldiers, 12 workers); <bold><named-content xmlns:xlink="http://www.w3.org/1999/xlink" content-type="dwc:institutional_code" xlink:type="simple">MZUSP</named-content> 23236</bold>, duplicate of the previous (2 soldiers and 3 workers).</p><p>
            <italic>Imago</italic>. Unknown.</p><p>
            <italic>Soldier</italic> (Fig. <xref ref-type="fig" rid="F1">1</xref>). Monomorphic. Head capsule, in dorsal view, rounded. Antennae with 15 articles; relative length formula 1&gt;2&gt;3=4&lt;5. In lateral view, nasus narrowly conical, forming a ca. 30° angle with base of head; dorsal margin of nasus undemarcated with margin of vertex and evenly curving along with occipital margin. Labrum rounded, anterior margin hyaline, without distinct tip. Postmentum subrectangular. Mandibles symmetrical, piercing, and hooked; narrow tooth subconical and approximately central on the inner margin. Molar region absent. When closed, in dorsal view, mandibles overlap nearly completely. Pronotum with length of anterior lobe longer than posterior lobe. Tibial spur formula 2:2:2. Head capsule covered of short bristles and sparse long bristles. Nasus covered of many short bristles and tip of nasus crowned with short bristles. Pronotum with long and short bristles along margins, denser on lateral margins, some short bristles on anterior lobe. Meso- and metanotum with long and short bristles on posterior margins; tergites and sternites completely covered by a dense layer of long bristles. Legs with many long and short bristles; thick bristles on inner face of tibia. Range and mean of measurements (mm) of six soldiers from three colonies: <abbrev xmlns:xlink="http://www.w3.org/1999/xlink" xlink:title="length of head" xlink:type="simple">LH</abbrev> 1.30–1.40 (1.35); <abbrev xmlns:xlink="http://www.w3.org/1999/xlink" xlink:title="length of nasus" xlink:type="simple">LN</abbrev> 1.43–1.58 (1.50); <abbrev xmlns:xlink="http://www.w3.org/1999/xlink" xlink:title="length of left mandible" xlink:type="simple">LLM</abbrev> 0.93–1.00 (0.96); <abbrev xmlns:xlink="http://www.w3.org/1999/xlink" xlink:title="width of head" xlink:type="simple">WH</abbrev> 1.35–1.43 (1.38); <abbrev xmlns:xlink="http://www.w3.org/1999/xlink" xlink:title="maximum width of pronotum" xlink:type="simple">WP</abbrev> 0.80–0.88(0.84); <abbrev xmlns:xlink="http://www.w3.org/1999/xlink" xlink:title="length of hind tibia" xlink:type="simple">LT</abbrev> 1.68–1.80 (1.74).</p><fig id="F1" position="float" orientation="portrait"><label>Figure 1.</label><caption><p>Soldier head capsule of <italic><tp:taxon-name><tp:taxon-name-part taxon-name-part-type="genus">Uncitermes</tp:taxon-name-part> <tp:taxon-name-part taxon-name-part-type="species">almeriae</tp:taxon-name-part></tp:taxon-name></italic> sp. n. <bold>A</bold> lateral view <bold>B</bold> dorsal view. Scale: 1 mm.</p></caption><graphic xmlns:xlink="http://www.w3.org/1999/xlink" xlink:href="zookeys-595-001-g001.jpg" position="float" orientation="portrait" xlink:type="simple" id="oo_90894.jpg"/></fig></tp:treatment-sec><tp:treatment-sec sec-type="remarks"><title>Remarks.</title><p>When alive (Fig. <xref ref-type="fig" rid="F2">2</xref>) the frontal gland coloration of both <italic><tp:taxon-name><tp:taxon-name-part taxon-name-part-type="genus">Uncitermes</tp:taxon-name-part></tp:taxon-name></italic> spp. is the same as the surrounding head capsule. After ethanol preservation, the frontal gland of both species turns to a dark reddish color in contrast to the remainder of the head capsule. In some preserved soldiers, a clear, hardened defensive secretion can be seen as droplets clinging to the nasus. Unlike some <tp:taxon-name><tp:taxon-name-part taxon-name-part-type="subfamily">Nasutitermitinae</tp:taxon-name-part></tp:taxon-name> that squirt their <!--PageBreak-->secretion several body lengths, this genus and probably all syntermitids exude their defensive secretion with little force.</p><fig id="F2" position="float" orientation="portrait"><label>Figure 2.</label><caption><p>Live habitus of <italic><tp:taxon-name><tp:taxon-name-part taxon-name-part-type="genus">Uncitermes</tp:taxon-name-part> <tp:taxon-name-part taxon-name-part-type="species">almeriae</tp:taxon-name-part></tp:taxon-name></italic> sp. n.</p></caption><graphic xmlns:xlink="http://www.w3.org/1999/xlink" xlink:href="zookeys-595-001-g002.jpg" position="float" orientation="portrait" xlink:type="simple" id="oo_90895.jpg"/></fig><p>
            <italic>Worker</italic> (Figs <xref ref-type="fig" rid="F3">3</xref>, <xref ref-type="fig" rid="F4">4</xref>). As described and illustrated for genus by <xref ref-type="bibr" rid="B6">Rocha et al. (2012)</xref>. Range and mean of measurements (mm) of twelve workers from three colonies: <abbrev xmlns:xlink="http://www.w3.org/1999/xlink" xlink:title="length of head" xlink:type="simple">LH</abbrev> 0.75 – 1.00 (0.94); <abbrev xmlns:xlink="http://www.w3.org/1999/xlink" xlink:title="width of head" xlink:type="simple">WH</abbrev> 1.13 – 1.30 (1.21); <abbrev xmlns:xlink="http://www.w3.org/1999/xlink" xlink:title="length of hind tibia" xlink:type="simple">LT</abbrev> 1.33 – 1.50 (1.43).</p><fig id="F3" position="float" orientation="portrait"><label>Figure 3.</label><caption><p>Worker head capsule of <italic><tp:taxon-name><tp:taxon-name-part taxon-name-part-type="genus">Uncitermes</tp:taxon-name-part> <tp:taxon-name-part taxon-name-part-type="species">almeriae</tp:taxon-name-part></tp:taxon-name></italic> sp. n. <bold>A</bold> lateral view <bold>B</bold> dorsal view. Scale: 0.5 mm.</p></caption><graphic xmlns:xlink="http://www.w3.org/1999/xlink" xlink:href="zookeys-595-001-g003.jpg" position="float" orientation="portrait" xlink:type="simple" id="oo_90896.jpg"/></fig><fig id="F4" position="float" orientation="portrait"><label>Figure 4.</label><caption><p>Digestive tube of worker of <italic><tp:taxon-name><tp:taxon-name-part taxon-name-part-type="genus">Uncitermes</tp:taxon-name-part> <tp:taxon-name-part taxon-name-part-type="species">almeriae</tp:taxon-name-part></tp:taxon-name></italic> sp. n. <bold>A</bold> gizzard <bold>B</bold> enteric valve. Scale: 0.1 mm.</p></caption><graphic xmlns:xlink="http://www.w3.org/1999/xlink" xlink:href="zookeys-595-001-g004.jpg" position="float" orientation="portrait" xlink:type="simple" id="oo_90897.jpg"/></fig><!--PageBreak--></tp:treatment-sec><tp:treatment-sec sec-type="etymology"><title>Etymology.</title><p>The species name is a latinized noun in the genitive case. <italic><tp:taxon-name><tp:taxon-name-part taxon-name-part-type="genus">Uncitermes</tp:taxon-name-part> <tp:taxon-name-part taxon-name-part-type="species">almeriae</tp:taxon-name-part></tp:taxon-name></italic> sp. n. is named in honour of Almeri Fernandes Sousa, TFC’s mother.</p></tp:treatment-sec><tp:treatment-sec sec-type="notes"><title>Biological notes.</title><p>There are no biological data published for <italic><tp:taxon-name><tp:taxon-name-part taxon-name-part-type="genus">Uncitermes</tp:taxon-name-part> <tp:taxon-name-part taxon-name-part-type="species">almeriae</tp:taxon-name-part></tp:taxon-name></italic> sp. n. However, <italic><tp:taxon-name><tp:taxon-name-part taxon-name-part-type="genus">Uncitermes</tp:taxon-name-part> <tp:taxon-name-part taxon-name-part-type="species">teevani</tp:taxon-name-part></tp:taxon-name></italic> is commonly sampled in rotten wood, litter, soil, dry palm tree stipes and clumps of roots, probably foraging in a soil-litter interface. There is a report of a nest of <italic><tp:taxon-name><tp:taxon-name-part taxon-name-part-type="genus">Uncitermes</tp:taxon-name-part> <tp:taxon-name-part taxon-name-part-type="species">teevani</tp:taxon-name-part></tp:taxon-name></italic> from French Guiana under a dead trunk (in the hollow cylinder section), the nest structure was about a meter long, and the royal cell was attached to the wood, asymmetrically in the oval shaped nest structure (Jan Šobotník, personal communication).</p><!--PageBreak--></tp:treatment-sec><tp:treatment-sec sec-type="comparisons"><title>Comparisons.</title><p>The soldier of <italic><tp:taxon-name><tp:taxon-name-part taxon-name-part-type="genus">Uncitermes</tp:taxon-name-part> <tp:taxon-name-part taxon-name-part-type="species">almeriae</tp:taxon-name-part></tp:taxon-name></italic> sp. n. has short bristles covering all the head capsule and frontal tube, while <italic><tp:taxon-name><tp:taxon-name-part taxon-name-part-type="genus">Uncitermes</tp:taxon-name-part> <tp:taxon-name-part taxon-name-part-type="species">teevani</tp:taxon-name-part></tp:taxon-name></italic> has only sparse long bristles on head capsule and the frontal tube is glabrous.</p></tp:treatment-sec><tp:treatment-sec sec-type="materials"><title>New records of <italic><tp:taxon-name><tp:taxon-name-part taxon-name-part-type="genus">Uncitermes</tp:taxon-name-part> <tp:taxon-name-part taxon-name-part-type="species">teevani</tp:taxon-name-part></tp:taxon-name></italic></title><p>(Fig. <xref ref-type="fig" rid="F5">5</xref>). BOLIVIA. <bold><named-content xmlns:xlink="http://www.w3.org/1999/xlink" content-type="dwc:institutional_code" xlink:type="simple">UF</named-content> BO458</bold>, N. San Javier, <named-content xmlns:xlink="http://www.w3.org/1999/xlink" content-type="dwc:verbatimCoordinates" xlink:type="simple"><named-content content-type="geo-json" specific-use="{&#34;type&#34;:&#34;Point&#34;,&#34;coordinates&#34;:[-64.8896,-14.5491]}" xlink:type="simple">-14.5491, -64.8896</named-content></named-content>, 29.v.2013, J.A. Chase col. ECUADOR. <bold><named-content xmlns:xlink="http://www.w3.org/1999/xlink" content-type="dwc:institutional_code" xlink:type="simple">UF</named-content> EC210</bold>, Yasuni National Park (P.U.C.E. Research Station), 20.iii.2006, B.W. Bahder col. <bold><named-content xmlns:xlink="http://www.w3.org/1999/xlink" content-type="dwc:institutional_code" xlink:type="simple">UF</named-content> EC999</bold>, 1001, 31.v.2011, J.R. Mangold col. <bold><named-content xmlns:xlink="http://www.w3.org/1999/xlink" content-type="dwc:institutional_code" xlink:type="simple">UF</named-content> EC1163, 1176, 1177</bold>, Tiputini river, stop 2, <named-content xmlns:xlink="http://www.w3.org/1999/xlink" content-type="dwc:verbatimCoordinates" xlink:type="simple"><named-content content-type="geo-json" specific-use="{&#34;type&#34;:&#34;Point&#34;,&#34;coordinates&#34;:[-76.36864,-0.6753]}" xlink:type="simple">-0.67530, -76.36864</named-content></named-content>, 01.vi.2011.</p><fig id="F5" position="float" orientation="portrait"><label>Figure 5.</label><caption><p>Distribution map of <italic><tp:taxon-name><tp:taxon-name-part taxon-name-part-type="genus">Uncitermes</tp:taxon-name-part></tp:taxon-name></italic> spp. Data for <italic><tp:taxon-name><tp:taxon-name-part taxon-name-part-type="genus">Uncitermes</tp:taxon-name-part> <tp:taxon-name-part taxon-name-part-type="species">teevani</tp:taxon-name-part></tp:taxon-name></italic> available in <xref ref-type="bibr" rid="B3">Davies (2003)</xref>, <xref ref-type="bibr" rid="B6">Rocha et al. (2012)</xref>, <xref ref-type="bibr" rid="B2">Carrijo (2013)</xref> and this paper.</p></caption><graphic xmlns:xlink="http://www.w3.org/1999/xlink" xlink:href="zookeys-595-001-g005.jpg" position="float" orientation="portrait" xlink:type="simple" id="oo_90898.jpg"/></fig></tp:treatment-sec><ref-list><ref id="B6"><mixed-citation xmlns:xlink="http://www.w3.org/1999/xlink" xlink:type="simple">
          <person-group><name name-style="western"><surname>Rocha</surname><given-names>MM</given-names></name><name name-style="western"><surname>Cancello</surname><given-names>EM</given-names></name><name name-style="western"><surname>Carrijo</surname><given-names>TF</given-names></name></person-group> (<year>2012</year>) <article-title>Neotropical termites: revision of <italic><tp:taxon-name><tp:taxon-name-part taxon-name-part-type="genus">Armitermes</tp:taxon-name-part></tp:taxon-name></italic> Wasmann (<tp:taxon-name><tp:taxon-name-part taxon-name-part-type="order">Isoptera</tp:taxon-name-part></tp:taxon-name>, <tp:taxon-name><tp:taxon-name-part taxon-name-part-type="family">Termitidae</tp:taxon-name-part></tp:taxon-name>, <tp:taxon-name><tp:taxon-name-part taxon-name-part-type="subfamily">Syntermitinae</tp:taxon-name-part></tp:taxon-name>) and phylogeny of the <tp:taxon-name><tp:taxon-name-part taxon-name-part-type="subfamily">Syntermitinae</tp:taxon-name-part></tp:taxon-name>.</article-title> <source>Systematic Entomology</source> <volume>37</volume>(<issue>4</issue>): <fpage>793</fpage>–<lpage>827</lpage>. doi: <ext-link xlink:type="simple" ext-link-type="doi" xlink:href="10.1111/j.1365-3113.2012.00645.x">10.1111/j.1365-3113.2012.00645.x</ext-link></mixed-citation></ref><ref id="B3"><mixed-citation xmlns:xlink="http://www.w3.org/1999/xlink" xlink:type="simple">
          <person-group><name name-style="western"><surname>Davies</surname><given-names>RG</given-names></name><name name-style="western"><surname>Hernández</surname><given-names>LM</given-names></name><name name-style="western"><surname>Eggleton</surname><given-names>P</given-names></name><name name-style="western"><surname>Didham</surname><given-names>RK</given-names></name><name name-style="western"><surname>Fagan</surname><given-names>LL</given-names></name><name name-style="western"><surname>Winchester</surname><given-names>NN</given-names></name></person-group> (<year>2003</year>) <article-title>Environmental and spatial influences upon species composition of a termite assemblage across neotropical forest islands.</article-title> <source>Journal of Tropical Ecology</source> <volume>19</volume>(<issue>5</issue>): <fpage>509</fpage>–<lpage>524</lpage>. doi: <ext-link xlink:type="simple" ext-link-type="doi" xlink:href="10.1017/S0266467403003560">10.1017/S0266467403003560</ext-link></mixed-citation></ref><ref id="B2"><mixed-citation xmlns:xlink="http://www.w3.org/1999/xlink" xlink:type="simple">
          <person-group><name name-style="western"><surname>Carrijo</surname><given-names>TF</given-names></name></person-group> (<year>2013</year>) <source>Estudo da termitofauna (<tp:taxon-name><tp:taxon-name-part taxon-name-part-type="class">Insecta</tp:taxon-name-part></tp:taxon-name>, <tp:taxon-name><tp:taxon-name-part taxon-name-part-type="order">Isoptera</tp:taxon-name-part></tp:taxon-name>) da região do alto Rio Madeira, Rondônia</source>. <comment>PhD thesis</comment>, <publisher-name>Universidade de São Paulo</publisher-name>, <publisher-loc>Ribeirão Preto, SP Brazil</publisher-loc>.</mixed-citation></ref></ref-list></tp:taxon-treatment>
